# Supplementary material for: Whey Protein Isolate/Calcium Silicate Hydrogels for Bone Tissue Engineering Applications—Preliminary In Vitro Evaluation
Source: Materials (Basel). 2023 Sep 29;16(19):6484. doi: 10.3390/ma16196484 (PMC10573410; doi:10.3390/ma16196484)
Supplement: Supplementary file 1 [file materials-16-06484-s001.zip]

Archive with 1 entries (1 files):
- materials-2626730-supplementary.pdf
